# Supplementary material for: Integration of model-based recursive partitioning with bias reduction estimation: a case study assessing the impact of Oliver’s four factors on the probability of winning a basketball game
Source: Adv Stat Anal. 2022 Jul 4;107(1-2):271–93. doi: 10.1007/s10182-022-00456-6 (PMC9251030; doi:10.1007/s10182-022-00456-6)
Supplement: Supplementary file 1 — (xlsx 10 KB) [file 10182_2022_456_MOESM1_ESM.xlsx]

## Sheet: shs.Rdata
#	field name	meaning	type	example	notes
1	ID	match ID	int	613
2	team	team acronym; 3 letters	chr	MIL
3	opponent	team acronym; 3 letters	chr	PHX
4	result	result: 1 or 0	Factor w/ 2 levels: 0, 1	1	1= team winner, 0= opponent winner
5	eFG.t	team four factors: team effective field goal %	num	-0.38	standardized; 2 decimals
6	eFG.o	opponent four factors: opponent effective field goal %	num	1.04	standardized; 2 decimals
7	TOR.t	team four factors: team turnover ratio	num	-0.65	standardized; 2 decimals
8	TOR.o	opponent four factors: opponent turnover ratio	num	-1.69	standardized; 2 decimals
9	OReb.t	team four factors: team offensive rebound %	num	1.90	standardized; 2 decimals
10	OReb.o	opponent four factors: opponent offensive rebound %	num	0.35	standardized; 2 decimals
11	FTR.t	team four factors: team free throw rate	num	0.02	standardized; 2 decimals
12	FTR.o	opponent four factors: opponent free throw rate	num	0.92	standardized; 2 decimals
13	seas	number of season	Ord.factor w/ 16 levels "1"<"2"<"3"<"4	14
14	diff	(team won num/team played num)-(opp won num/opp played num)	num	-0.212814645	ranges between -1 and 1, used as partitioning var
